# Supplementary material for: Case Report: Efgartigimod: a beacon of hope for overlapping stiff-person syndrome and myasthenia gravis following thymoma
Source: Front Immunol. 2026 Jul 20;17:1825974. doi: 10.3389/fimmu.2026.1825974 (PMC13429715; doi:10.3389/fimmu.2026.1825974)
Supplement: Supplementary file 1 [file Table1.xlsx]

## Sheet: 最终版
Supplementary Table 1. Clinical characteristics of previously reported cases and the present case.
Ref.	Country	Age/sex	Clinical course	Antibodies	Classification of MG	Management	Pathology of thymoma	Recovery after surgery	Recurrence of SPS
Piccolo, G., et al.,1990[17]	Italy	54/M	SPS→MG→Thymoma	Serum GAD(-) AchR(+)	general MG	diazepam	NR	no surgery	NO
Aso, Y., et al., 1997[18]	Japan	21/F	MG→SPS	Serum GAD(+) AchR(+)	ocular MG	diazepam	Thymic hyperplasia	no surgery	NO
Nicholas, A.P., et al.,1997[19]	USA	55/M	SPS→thymectomy→MG	Serum GAD(-) AchR(-)	ocular MG	IVIG	B2	develop MG	NR
Thomas, S., et al., 2005[20]	UK	45/M	SPS→MG→thymectomy	Serum GAD(+) AchR(+)	ocular MG	diazepam IVIG baclofen clonazepam	NR	well	NO
Kojima, G., et al.,2014[21]	Japan	66/F	MG→thymectomy→SPS	Serum GAD(+) AchR(+)	NR	steroid pulse therapy Azathioprine	NR	well	YES
Lee, H.L., et al., 2017[22]	South Korea	48/F	MG→thymectomy→SPS	Serum GAD(+) AchR(+)	general MG/ MG crisis	IVIG	B1	deteriorated MG	YES
Morise, S., et al., 2017[23]	Japan	72/F	MG-SPS→thymectomy	Serum GAD(+) CSF GAD(+) anti-GlyR(+) AchR(+)	general MG	IVIG、 PLEX、 prednisone tacrolimus	B2	deteriorated SPS	YES
Mehta, M.P., et al.,2020[24]	USA	30/M	MG-SPS→thymectomy	Serum GAD(+) AchR(+)	general MG	PLEX， IVIG diazepam	B2	deteriorated SPS	NO
Sasaki, A., et al., 2022[25]	Japan	26/F	SPS→thymectomy	Serum GAD(+) CSF GAD(+) AchR(+)	no symptoms	IVIG steroid pulse therapy baclofen clonazepam	B3	well	NO
Di Stefano, V., et al., 2024[26]	Italy	45/F	MG→SPS	Serum GAD(+) CSF GAD(+) AchR(+)	general MG	IVIG prednisone Azathioprine， PLEX， efgartigimod	Thymic hyperplasia	no surgery	NO
Di Stefano, V., et al. 2024[26]	Italy	57/F	MG→thymectomy→SPS	Serum GAD(+) AchR(+)	general MG	IVIG, Azathioprine, Rituximab， efgartigimod	NR	well	NO
Okado, S., et al.2025[7]	Japan	74/M	MG-SPS→thymectomy	Serum GAD(+) AchR(+)	ocular MG	prednisone pyridostigmine bromide Tacrolimus	B2	well	NO
Present case	China	43/F	SPS→MG→thymectomy	Serum GAD(+) AchR(+)	general MG/ MG crisis	IVIG steroid pulse therapy baclofen clonazepam PLEX; Rituximab， efgartigimod	B2	deteriorated MG	YES
NR=not recorded;PLEX, plasma exchange.
